# Supplementary material for: Functional Study of cAMP-Dependent Protein Kinase A in Penicillium oxalicum
Source: J Fungi (Basel). 2023 Dec 16;9(12):1203. doi: 10.3390/jof9121203 (PMC10745023; doi:10.3390/jof9121203)
Supplement: Supplementary file 1 [file jof-09-01203-s001.zip]

Archive with 1 entries (1 files):
- jof-2734363-supplementary.pdf
